# Supplementary material for: Evaluation of fluorescence-based viability stains in cells dissociated from scleractinian coral Pocillopora damicornis
Source: Sci Rep. 2022 Sep 12;12:15297. doi: 10.1038/s41598-022-19586-7 (PMC9468155; doi:10.1038/s41598-022-19586-7)
Supplement: Supplementary file 3 — Supplementary Information 3. [file 41598_2022_19586_MOESM3_ESM.xlsx]

## Sheet: Cytotoxicity w stats
Conc	Assay	Molecule	Viability
0	1	TritonX	65.75
0.5	1	TritonX	21.75
1	1	TritonX	23.73
5	1	TritonX	16.86
10	1	TritonX	7.61
50	1	TritonX	4.05
100	1	TritonX	4.14
0	2	TritonX	70.87
0.5	2	TritonX	72.92
1	2	TritonX	52.48
5	2	TritonX	23.08
10	2	TritonX	0
50	2	TritonX	0
100	2	TritonX	0
0	3	TritonX	89.09
0.5	3	TritonX	53.58
1	3	TritonX	38.48
5	3	TritonX	23.12
10	3	TritonX	8.04
50	3	TritonX	16.03
100	3	TritonX	1.04
0	1	Insulin	85.29
0.5	1	Insulin	68.34
1	1	Insulin	62.57
5	1	Insulin	61.14
10	1	Insulin	54.34
50	1	Insulin	52.14
100	1	Insulin	66.08
0	2	Insulin	79.9
0.5	2	Insulin	87.59
1	2	Insulin	97.18
5	2	Insulin	84.57
10	2	Insulin	53.48
50	2	Insulin	40.86
100	2	Insulin	38.66
0	3	Insulin	88.73
0.5	3	Insulin	81.17
1	3	Insulin	77.72
5	3	Insulin	76.74
10	3	Insulin	77.62
50	3	Insulin	66.32
100	3	Insulin	69.04
0	1	TiO2	91.97
0.5	1	TiO2	65.48
1	1	TiO2	55.81
5	1	TiO2	50.05
10	1	TiO2	24.34
50	1	TiO2	23.62
100	1	TiO2	17.81
0	2	TiO2	68.98
0.5	2	TiO2	84.32
1	2	TiO2	76.8
5	2	TiO2	92.71
10	2	TiO2	82.49
50	2	TiO2	35.05
100	2	TiO2	33
0	3	TiO2	86.59
0.5	3	TiO2	82.95
1	3	TiO2	68.43
5	3	TiO2	73.34
10	3	TiO2	60.05
50	3	TiO2	52.09
100	3	TiO2	47.38

## Sheet: LC50 w stats
dose	Molecule	Viability	survive	response	total
0	Insulin	85.3	0.853	0.147	253000
0	Insulin	79.9	0.799	0.201	407000
0	Insulin	88.73	0.8873	0.1127	400000
0.5	Insulin	68.34	0.6834	0.3166	253000
0.5	Insulin	87.59	0.8759	0.1241	407000
0.5	Insulin	81.17	0.8117	0.1883	400000
1	Insulin	62.57	0.6257	0.3743	253000
1	Insulin	97.18	0.9718	0.0282	407000
1	Insulin	77.72	0.7772	0.2228	400000
5	Insulin	61.14	0.6114	0.3886	253000
5	Insulin	84.57	0.8457	0.1543	407000
5	Insulin	76.74	0.7674	0.2326	400000
10	Insulin	54.34	0.5434	0.4566	253000
10	Insulin	53.48	0.5348	0.4652	407000
10	Insulin	77.62	0.7762	0.2238	400000
50	Insulin	52.14	0.5214	0.4786	253000
50	Insulin	40.86	0.4086	0.5914	407000
50	Insulin	66.32	0.6632	0.3368	400000
100	Insulin	66.08	0.6608	0.3392	253000
100	Insulin	38.66	0.3866	0.6134	407000
100	Insulin	69.04	0.6904	0.3096	400000
0	TiO2	91.97	0.9197	0.0803	253000
0	TiO2	68.98	0.6898	0.3102	407000
0	TiO2	86.59	0.8659	0.1341	400000
0.5	TiO2	65.48	0.6548	0.3452	253000
0.5	TiO2	84.32	0.8432	0.1568	407000
0.5	TiO2	82.95	0.8295	0.1705	400000
1	TiO2	55.81	0.5581	0.4419	253000
1	TiO2	76.8	0.768	0.232	407000
1	TiO2	68.43	0.6843	0.3157	400000
5	TiO2	50.05	0.5005	0.4995	253000
5	TiO2	92.71	0.9271	0.0729	407000
5	TiO2	73.34	0.7334	0.2666	400000
10	TiO2	24.34	0.2434	0.7566	253000
10	TiO2	82.49	0.8249	0.1751	407000
10	TiO2	60.05	0.6005	0.3995	400000
50	TiO2	23.62	0.2362	0.7638	253000
50	TiO2	35.05	0.3505	0.6495	407000
50	TiO2	52.09	0.5209	0.4791	400000
100	TiO2	17.81	0.1781	0.8219	253000
100	TiO2	33	0.33	0.67	407000
100	TiO2	47.38	0.4738	0.5262	400000
0	TritonX-100	65.75	0.6575	0.3425	253000
0	TritonX-100	70.87	0.7087	0.2913	407000
0	TritonX-100	89.09	0.8909	0.1091	400000
0.5	TritonX-100	21.75	0.2175	0.7825	253000
0.5	TritonX-100	72.92	0.7292	0.2708	407000
0.5	TritonX-100	53.58	0.5358	0.4642	400000
1	TritonX-100	23.73	0.2373	0.7627	253000
1	TritonX-100	52.48	0.5248	0.4752	407000
1	TritonX-100	38.48	0.3848	0.6152	400000
5	TritonX-100	16.86	0.1686	0.8314	253000
5	TritonX-100	23.08	0.2308	0.7692	407000
5	TritonX-100	23.12	0.2312	0.7688	400000
10	TritonX-100	7.61	0.0761	0.9239	253000
10	TritonX-100	0	0	1	407000
10	TritonX-100	8.04	0.0804	0.9196	400000
50	TritonX-100	4.05	0.0405	0.9595	253000
50	TritonX-100	0	0	1	407000
50	TritonX-100	16.03	0.1603	0.8397	400000
100	TritonX-100	4.14	0.0414	0.9586	253000
100	TritonX-100	0	0	1	407000
100	TritonX-100	1.04	0.0104	0.9896	400000
